# Supplementary material for: Assessment of desiccants and their instructions for use in rapid diagnostic tests
Source: Malar J. 2012 Sep 13;11:326. doi: 10.1186/1475-2875-11-326 (PMC3493316; doi:10.1186/1475-2875-11-326)
Supplement: Additional file 1 — List of malaria RDT products that were assessed. [file 1475-2875-11-326-S1.xlsx]

## Sheet: Table 1
	Table 1. List of malaria RDT products that were assessed.
	N°	RDT kit		Manufacturer	CE-marked	Product on Global Fund list	Evaluated in 2009	Evaluated in 2012
	1	Carestart Malaria pLDH (Pf/pan): GO121		Acces Bio, New Jersey, USA	No	Yes	●
	2	Carestart Malaria HRP2/pLDH (Pf/Pan) Combo Test: GO131			No	Yes	●
	3	Carestart Malaria pLDH/HRP2 (Pf/Pan): GO131 Self Testing Kit			No	Yes	●	●
	4	Carestart Malaria HRP2 (Pf) Rapid Test: GO141			No	Yes	●
	5	Carestart Malaria pLDH/HRP2 Combo (Pf/Pv): G0161			No	Yes	●
	6	PALUTOP 4 +		ALL.DIAG, Strasbourg, France	Yes	No	●
	7	OnSight ParaQuick		Amgenix International Inc., San Jose, USA	No	No	●
	8	OnSight ParaQuick-3			No	No	●
	9	One-Step Malaria pf(HRP-2)/pan(pLDH) Antigen Detection Test Device (Whole Blood)		Azog Inc., Philipsburg, USA	No	No	●
	10	One-Step Malaria pf(HRP-2)/pv(pLDH) Antigen Detection Test Device (Whole Blood)			No	No	●	●
	11	One-Step Malaria pf(HRP-2/pLDH)/pv(pLDH) Test Device (Cassette) (Whole Blood)			No	No	●
	12	BinaxNow Malaria		Iverness Medical Professional Diagnostics, Galway, Ireland	Yes	No	●
	13	Malaria Pan/Pv/Pf rapid device		Biotec Laboratories Ltd., Ipswitch, UK	Yes	No	●
	14	Core Malaria Pan/Pf		Core Diagnostics, Birmingham, UK	Yes	No	●
	15	Core Malaria Pan/Pv/Pf			Yes	No	●
	16	InstaTest Malaria (Pf) S/W RapidCard		Cortez Diagnostics Inc., Calabasas, USA	Yes	No	●
	17	InstaTest Malaria (Pf/Vivax) W/B RapiCard			Yes	No	●
	18	Malaria Total Quick Test Pf/Pan		Cypress Diagnostics, Leuven, Belgium	Yes	No	●
	19	Malaria Quick Test			Yes	No	●
	20	OptiMAL-IT (individual rapid malaria test)		Bio-Rad Laboratories, Marnes-la-Coquette, France	Yes	No	●	●
	21	OptiMAL rapid malaria test (dipstick)			Yes	No	●
	22	ICT Malaria Pf Cassette Test		ICT Diagnostics, Cape Town, South Africa	Yes	Yes	●	●
	23	ICT Malaria Combo Cassette Test			Yes	No	●	●
	24	Malaria Pf/Pv Rapid Test (cassette)		Immunospec Corporation, Canoga Park, US	Yes	No	●
	25	One Step Malaria (Pf/Pv) Tri-line test		Intec Products Inc., Xiamen, China	No	No	●
	26	Advantage Malaria CARD		J. Mitra & Co Pvt. Ltd., New Delhi, India	No	No	●
	27	Advantage Mal Card PF/Pan			Yes	No		●
	28	Advantage Pan Malaria Card			Yes	Yes	●	●
	29	Hexagon Malaria		Human, Wiesbaden, Germany	Yes	No	●
	30	Hexagon Malaria Combi			Yes	No	●
	31	Malaria Pf/Pan Antigen test		Humasis Co. Ltd., Anyang, Korea	Yes	No		●
	32	Visitect Malaria Combo		Omega Diagnostics Ltd., Alva, Scotland, UK	Yes	No	●
	33	Paracheck Pf ®		Orchid Biomedical Systems, Goa, India	No	Yes	●
	34	First Response Malaria Ag pLDH		Premier Medical Corporation Ltd., Daman, India	Yes	No	●
	35	First Response Malaria pLDH/HRP2 Combo Test			Yes	Yes	●	●
	36	SD Malaria Antigen 05FK40-20-4		Standard Diagnostics Inc., Hagal-Dong, Korea	Yes	No	●	●
	37	SD Malaria antigen Pf 05FK50-20-1			No	Yes	●
	38	SD Malaria antigen Pf/Pan 05FK60-20-5			Yes	Yes	●	●
	39	SD Malaria antigen Pv 05FK70-20-0			Yes	Yes	●
	40	Malaria antigen Pf/Pv 05FK80-20-0			No	Yes	●	●
	41	Malaria Antigen Pf (HRP-2/pLDH) 05FK90-02-0			Yes	Yes		●
	42	Malaria Curative kit		Service Médical International, Coignieres, France	Yes	No		●
	43	ParaHIT-Total		Span Diagnostics Ltd., Gujarat, India	Yes	No	●
	44	TODA Malariadiag 4+ Pf/Pan		Toda Pharma, Strasbourg, France	Yes	No		●
	45	FirstSign Para View		Unimed International Inc., Santa Clara, USA	Yes	No	●
	46	FirstSign Para View -3			Yes	No	●
	47	Paramax-3 Pan/Pv/Pf		Zephyr Biomedicals, Goa, India	No	No	●
	48	Malascan Rapid test for malaria Pf/Pan			No	No		●
	49	Parascreen Rapid test for malaria Pan/Pf			No	No		●
	50	Falcivax Rapid test for malaria Pv/Pf			No	No		●
